# Supplementary material for: Assessing the impact of climate change on water requirement and yield of sugarcane over different agro-climatic zones of Tamil Nadu
Source: Sci Rep. 2024 Apr 8;14:8239. doi: 10.1038/s41598-024-58771-8 (PMC11002023; doi:10.1038/s41598-024-58771-8)
Supplement: Supplementary file 1 — Supplementary Information 1. [file 41598_2024_58771_MOESM1_ESM.xlsx]

## Sheet: VELLORE
																					Normal	1500-2500m
																			y	et		wp
																	Vellore	North Eastern Zone	100.3	1700	100300	513.832				1700
																	Dharmapuri	North Western Zone	95.2	1612	95200	352.462				1612
																	Tiruchirapalli	Cauvery Delta Zone	98.6	1590	98600	461.827				1590
																	Dindigul	Southern Zone	94.2	1540	94200	417.368				1540
																	Tiruppur	Western Zone	97.2	1630	97200	379.243				1630
																																			1.29373	1.43267	1.05133	1.25027	0.954667
																												North Eastern Zone	513.832						North eastern Zone	North Western Zone	Cauvery Delta Zone	Southern Zone	Western Zone
																												North Western Zone	352.462						1.29373	1.43267	1.05133	1.25027	0.954667
																												Cauvery Delta Zone	461.827						6.62773	5.30421	4.92428	5.53951	3.7248
																												Southern Zone	417.368
																												Western Zone	379.243

## Sheet: Sheet1
							y	et		wp
					Vellore	North Eastern Zone	100.3	195.2	100300	513.832
					Dharmapuri	North Western Zone	95.2	270.1	95200	352.462
					Tiruchirapalli	Cauvery Delta Zone	98.6	213.5	98600	461.827
					Dindigul	Southern Zone	94.2	225.7	94200	417.368
					Tiruppur	Western Zone	97.2	256.3	97200	379.243
								100.3
								95.2
								98.6
								94.2
								97.2
																					Normal	200-280 mm
																			y	et		wp
																	Vellore	North Eastern Zone	1.29373	195.2	1293.73	6.62773
																	Dharmapuri	North Western Zone	1.43267	270.1	1432.67	5.30421
																	Tiruchirapalli	Cauvery Delta Zone	1.05133	213.5	1051.33	4.92428
																	Dindigul	Southern Zone	1.25027	225.7	1250.27	5.53951
																	Tiruppur	Western Zone	0.954667	256.3	954.667	3.7248
																																			1.29373	1.43267	1.05133	1.25027	0.954667
																												North Eastern Zone	6.62773						North eastern Zone	North Western Zone	Cauvery Delta Zone	Southern Zone	Western Zone
																												North Western Zone	5.30421						1.29373	1.43267	1.05133	1.25027	0.954667
																												Cauvery Delta Zone	4.92428						6.62773	5.30421	4.92428	5.53951	3.7248
																												Southern Zone	5.53951
																												Western Zone	3.7248
