# Supplementary material for: Assessing the impact of climate change on water requirement and yield of sugarcane over different agro-climatic zones of Tamil Nadu
Source: Sci Rep. 2024 Apr 8;14:8239. doi: 10.1038/s41598-024-58771-8 (PMC11002023; doi:10.1038/s41598-024-58771-8)
Supplement: Supplementary file 2 — Supplementary Information 2. [file 41598_2024_58771_MOESM2_ESM.xlsx]

## Sheet: Sugarcane yield
Year	North eastern Zone	North Western Zone	Cauvery Delta Zone	Southern Zone	Western Zone			T	North eastern Zone	North Western Zone	Cauvery Delta Zone	Southern Zone	Western Zone
Average yield	100.3	95.2	98.6	94.2	97.2			20C	-3.78863	-2.83613	-2.33266	-1.59236	-2.05761
Average yield	96.5	92.5	96.3	92.7	95.2			30C	-7.97607	-6.09244	-5.47667	-4.24628	-3.7037
Average yield	92.3	89.4	93.2	90.2	93.6			40C	-10.9671	-9.34874	-9.53347	-5.9448	-7.20165
Average yield	89.3	86.3	89.2	88.6	90.2
	-3.78863	-2.83613	-2.33266	-1.59236	-2.05761	-2.52148
	-7.97607	-6.09244	-5.47667	-4.24628	-3.7037	-5.49903
	-10.9671	-9.34874	-9.53347	-5.9448	-7.20165	-8.59915

## Sheet: waterreq
Year	North eastern Zone	North Western Zone	Cauvery Delta Zone	Southern Zone	Western Zone			T	North eastern Zone	North Western Zone	Cauvery Delta Zone	Southern Zone	Western Zone
Average PET (%)	1700	1612	1590	1540	1630			20C	5.88235	5.64516	3.14465	4.02597	3.06748
Average PET (mm)	1800	1703	1640	1602	1680			30C	10.5882	9.18114	8.1761	9.74026	6.13497
Average PET (mm)	1880	1760	1720	1690	1730			40C	13	12.2829	14.0252	12.3377	11.6564
Average PET (mm)	1921	1810	1813	1730	1820
	5.88235	5.64516	3.14465	4.02597	3.06748	4.35313
	10.5882	9.18114	8.1761	9.74026	6.13497	8.76414
	13	12.2829	14.0252	12.3377	11.6564	12.6604
